# Supplementary material for: Implementation of Exome Sequencing in Prenatal Diagnostics: Chances and Challenges
Source: Diagnostics (Basel). 2023 Feb 23;13(5):860. doi: 10.3390/diagnostics13050860 (PMC10000387; doi:10.3390/diagnostics13050860)
Supplement: Supplementary file 1 [file diagnostics-13-00860-s001.zip]

Archive with 2 entries (2 files):
- diagnostics-2131363-supplementary Table S1_revised.xlsx
- Suppl Table S2.xlsx
