# Supplementary material for: Implementation of Exome Sequencing in Prenatal Diagnostics: Chances and Challenges
Source: Diagnostics (Basel). 2023 Feb 23;13(5):860. doi: 10.3390/diagnostics13050860 (PMC10000387; doi:10.3390/diagnostics13050860)
Supplement: Supplementary file 1 [file diagnostics-13-00860-s001.zip › diagnostics-2131363-supplementary Table S1_revised.xlsx]

## Sheet: cases
case no	gestational age at US (weeks)	Phenotype	Phenotypic group	Sample type	Gene panel	Gene	Variant	inheritance	Classification	Associated syndrome	described prenatal phenotype	outcome
1	22	abnormal ears, bilateral talipes equinovarus	skeletal	cultured AC	WES	KMT2D	c.450G>A p.(Trp150*)	AD - de novo	path	Kabuki syndrome 1 (OMIM# 147920)	prenatal phenotypic heterogeneity, ultrasound abnormalities are non-specific	TOP
2		cardiopathy	cardiac	cultured AC	WES				negative
3		left ventricle hypoplasia	cardiac	AC	WES				negative
4		Ventriculomegaly, aquaduct stenosis, noncommunicating hydrocephalus	CNS	AC	WES				negative
5		hypoplastic left heart	cardiac	AC	WES				negative
6		short limbs, small thorax, brain abnormalities	multisystem	AC	WESSD				negative
7		Sacrococcygeal teratoma	neoplasm	AC	WES				negative
8	21	IUGR, oligodactyly left hand, hypoplastic ray right hand	skeletal	cultured AC	WES	FANCG	c.115C>T p.(Arg39*)	AR - hom	path	Fanconi anemia, complementation group G (OMIM# 614082)	IUGR, microcephaly, skeletal malformations (e.g. hypoplastic thumb, hypoplastic radius), genitourinary tract anomalies; gastrointestinal, cardiac and neurological findings can also be suggestive findings in combination with the skeletal anomalies	TOP
9		Univentricular heart, hypoplastic left heart	cardiac	AC	WES				negative
10	20	rhizomelic shortening and bowing of the long bones, microretrognathia and clenched hands	skeletal	AC	WESSD	COL2A1	c.2710C>T p.(Arg904Cys)	AD - pat	path	Stickler syndrome type I (OMIM# 108300)	platyspondyly, dumbbell-shaped femurs, hypoplastic pelvic bones	LB
11		transposition large arteries	cardiac	cultured AC	WES				negative
12	17	edema, rocker-bottom foot, retrognathia, abnormal thorax and ribs, increased NT	multisystem	AC	WES	CHRNA1	c.548A>G p.(Asp183Gly)	AR - hom	likely path	Multiple pterygium syndrome, lethal type (OMIM# 253290)	heterogeneous range of manifestations that generally include cystic hygroma, pulmonary hypoplasia, cleft palate,cryptorchidism, joint contractures, fetal akinesia, heart defects, IUGR and intestinal malrotation	TOP
13		microcephaly	CNS	AC	WES				negative
14		ventricle septal defect, increased NT, pyelectasis	cardiac	CV	WES				negative
15		microcephaly, IUGR	multisystem	cultured AC	WES				negative
16		extreme IUGR	skeletal	AC	WES				negative
17		intracerebral cyst	CNS	cultured AC	WES				negative
18		Abnormality of the umbilical cord, right aortic arch, overriding aorta, ventricular septal defect, renal agenesis, gastrointestinal obstruction, single umbilical artery, talipes equinovarus	multisystem	AC	WES				negative
19		IUGR, hypoplastic right heart, oligohydramnion	multisystem	AC	WES				negative
20		postaxial polydactyly	skeletal	AC	WES				negative
21		IUGR, arthrogryposis, club feet	skeletal	AC	WES				negative
22		Ventriculomegaly, cerebellar hypoplasia	CNS	AC	WES				negative
23	29	Hydrops, acites, hydrothorax	hydrops	AC	WES	RIT1	c.297T>A p.(Phe99Leu)	AD - de novo	path	Noonan syndrome 8 (OMIM# 615355)	Increased NT and nuchal fold, high in utero fetal death, hydrops, pleural effusion and pulmonary hypoplasia	TOP
						STXBP1	c.875G>A p.(Arg292His)	AD - de novo	path (IF)	Developmental and epileptic encephalopathy type 4 (OMIM# 612164)
24		Increased NT, short long bones, corpus callosum agenesis, single umbilical artery	multisystem	AC	WES				negative
25		left ventricle hypoplasia	cardiac	AC	WES				negative
26	21	Olivopontocerebellar hypoplasia, tetralogy of Fallot, hypospadias	multisystem	AC	WES	THOC6	c.298T>A p.(Trp100Arg)	AR - het	path	Beaulieu-Boycott-Innes syndrome (OMIM# 613680)	IUGR, cerebral malformations, genito-renal abnormalities, cystic hygroma, retrognathia and VSD	TOP
						THOC6	c.700G>C p.(Val234Leu)	AR - het	path
						THOC6	c.824G>A p.(Gly275Asp)	AR - het	path
						THOC6	c.569G>A p.(Gly190Glu)	AR - het	path
27		microcephaly	CNS	AC	WES				negative
28	15	fetal akinesia, hypotonia, rocker-bottom feet, hydrops, hydrothorax, ascites	multisystem	CV	WES	MUSK	c.2201G>T p.(Gly734Val)	AR - hom	likely path	Fetal akinesia deformation sequence 1 (OMIM# 208150)	multiple contractures, reduced motility, flattening of facial profile and—with increasing gestational age—growth restriction, reduced cardiothoracic ratio and polyhydramnios	TOP
