# Supplementary material for: Implementation of Exome Sequencing in Prenatal Diagnostics: Chances and Challenges
Source: Diagnostics (Basel). 2023 Feb 23;13(5):860. doi: 10.3390/diagnostics13050860 (PMC10000387; doi:10.3390/diagnostics13050860)
Supplement: Supplementary file 1 [file diagnostics-13-00860-s001.zip › Suppl Table S2.xlsx]

## Sheet: Blad1
gene symbol
ACAN
ACP5
ACVR1
ADAMTS10
ADAMTS17
ADAMTSL2
AGA
AGPS
AIFM1
AKT1
ALPL
ALX1
ALX3
ALX4
AMER1
ANKH
ANO5
ANTXR2
APC2
ARHGAP31
ARID1B
ARSB
ARSL
ATP6V0A2
ATR
B3GALT6
B3GAT3
B4GALT7
BGN
BHLHA9
BMP1
BMP2
BMPER
BMPR1B
C2CD3
CA2
CANT1
CASR
CC2D2A
CCDC8
CCN6
CCNQ
CDC45
CDC6
CDC73
CDH3
CDKN1C
CDT1
CENPE
CEP120
CEP152
CEP290
CFAP410
CHST14
CHST3
CHSY1
CILK1
CKAP2L
CLCN5
CLCN7
COG4
COL10A1
COL11A1
COL11A2
COL1A1
COL1A2
COL27A1
COL2A1
COL9A1
COL9A2
COL9A3
COMP
CREB3L1
CREBBP
CRIPT
CRTAP
CSF1R
CSGALNACT1
CTSA
CTSK
CUL7
CYP27B1
CYP2R1
DDR2
DDRGK1
DDX58
DHCR24
DHODH
DLL3
DLL4
DLX3
DLX5
DLX6
DMP1
DNA2
DNAJC21
DNMT3A
DOCK6
DSE
DVL1
DVL3
DYM
DYNC2H1
DYNC2LI1
EBP
EDN1
EDNRA
EED
EFL1
EFNB1
EFTUD2
EIF2AK3
EIF4A3
ENPP1
EOGT
EP300
ERF
ESCO2
EVC
EVC2
EXOC6B
EXT1
EXT2
EXTL3
EZH2
FAM111A
FAM20B
FAM20C
FAR1
FBLN1
FBN1
FBN2
FERMT3
FGF10
FGF23
FGF9
FGFR1
FGFR2
FGFR3
FIG4
FKBP10
FKBP14
FLNA
FLNB
FMN1
FN1
FUCA1
FUZ
FZD2
GALNS
GALNT3
GCM2
GDF3
GDF5
GDF6
GJA1
GLB1
GLI3
GMNN
GNAI3
GNAS
GNPAT
GNPTAB
GNPTG
GNS
GORAB
GPC6
GPX4
GREM1
GSC
GUSB
GZF1
HAAO
HDAC4
HDAC8
HES7
HGSNAT
HOXA11
HOXA13
HOXD13
HPGD
HRAS
HSPA9
HSPG2
IARS2
ID4
IDH1
IDH2
IDS
IDUA
IFIH1
IFITM5
IFT122
IFT140
IFT172
IFT43
IFT52
IFT80
IFT81
IHH
IKBKG
IL1RN
IMPAD1
INPPL1
INTU
KAT6B
KCNJ2
KIAA0586
KIAA0753
KIF22
KIF7
KL
KYNU
LBR
LEMD3
LFNG
LIFR
LMNA
LMX1B
LONP1
LPIN2
LRP4
LRP5
LRRK1
LTBP2
LTBP3
MAFB
MAN2B1
MANBA
MAP2K1
MAP3K20
MAP3K7
MATN3
MBTPS2
MECOM
MEGF8
MEOX1
MESP2
MET
MGP
MIR140
MKS1
MMP13
MMP14
MMP2
MMP9
MNX1
MSX2
MTAP
MYCN
MYH3
MYO18B
NAGLU
NANS
NBAS
NEK1
NEU1
NF1
NFIX
NIPBL
NKX3-2
NLRP3
NOG
NOTCH1
NOTCH2
NPPC
NPR2
NPR3
NRAS
NSD1
NSDHL
NSMCE2
NXN
OBSL1
OFD1
ORC1
ORC4
ORC6
OSTM1
P3H1
P4HB
PAM16
PAPSS2
PAX3
PCNT
PCYT1A
PDE3A
PDE4D
PEX5
PEX7
PHEX
PIGV
PIK3CA
PISD
PITX1
PLCB3
PLCB4
PLEKHM1
PLOD1
PLOD2
PLS3
POLE
POLR1A
POLR1C
POLR1D
POLR3A
POLR3B
POP1
POR
PPIB
PRKAR1A
PTDSS1
PTH1R
PTHLH
PTPN11
PYCR1
RAB23
RAB33B
RAD21
RASGRP2
RBBP8
RBM8A
RBPJ
RECQL4
RIPPLY2
RMRP
RNU4ATAC
ROR2
RPGRIP1L
RSPO2
RSPRY1
RUNX2
SALL1
SALL4
SBDS
SEC24D
SERPINF1
SERPINH1
SETD2
SF3B4
SFRP4
SGMS2
SGSH
SH3BP2
SH3PXD2B
SHH
SHOX
SKI
SLC10A7
SLC17A5
SLC26A2
SLC29A3
SLC34A3
SLC35D1
SLC39A13
SLCO2A1
SLCO5A1
SMAD2
SMAD3
SMAD4
SMARCA4
SMARCAL1
SMARCB1
SMARCE1
SMC1A
SMC3
SNRPB
SNX10
SOST
SOX9
SP7
SPARC
SRP54
SULF1
SUMF1
SUZ12
TAB2
TBCE
TBX15
TBX3
TBX4
TBX5
TBX6
TBXAS1
TCF12
TCIRG1
TCOF1
TCTEX1D2
TCTN3
TENT5A
TGDS
TGFB1
TGFB2
TGFB3
TGFBR1
TGFBR2
THPO
TMEM165
TMEM216
TMEM38B
TMEM67
TNFRSF11A
TNFRSF11B
TNFSF11
TONSL
TP63
TRAF3IP1
TRAIP
TRAPPC2
TREM2
TRIP11
TRPS1
TRPV4
TRPV6
TTC21B
TWIST1
TYROBP
UFSP2
VAC14
VDR
VPS33A
WDR19
WDR34
WDR35
WDR60
WNT1
WNT10B
WNT3
WNT5A
WNT6
WNT7A
XRCC4
XYLT1
XYLT2
ZMPSTE24
ZSWIM6
